# Supplementary material for: Heart failure pharmacotherapy and cancer: pathways and pre-clinical/clinical evidence
Source: Eur Heart J. 2024 Mar 5;45(14):1224–40. doi: 10.1093/eurheartj/ehae105 (PMC11023004; doi:10.1093/eurheartj/ehae105)
Supplement: ehae105_Supplementary_Data [file ehae105_supplementary_data.zip]

Archive with 4 entries (4 files):
- Supplementary_table_1_20231211.docx
- Supplementary_table_2_20231211.docx
- Supplementary_table_3_20231211.docx
- Supplementary_table_4_20231211.docx
